# Supplementary material for: Anti-Inflammatory and Barrier-Related Effects of Bidens bipinnata L. Fruit Ethanol Extract in an MC903-Induced AD-like Dermatitis Mouse Model and LPS-Stimulated RAW 264.7 Cells
Source: Int J Mol Sci. 2026 Jun 24;27(13):5717. doi: 10.3390/ijms27135717 (PMC13361290; doi:10.3390/ijms27135717)
Supplement: Supplementary file 1 [file ijms-27-05717-s001.zip]

Archive with 4 entries (4 files):
- Supplementary data S2. cytotoxicity assay.pdf
- Supplementary data S3. HPLC and TP.pdf
- Supplementary data S4. The  Antibody sets for Western Blot.pdf
- Supplementary data S1. Spleen body weight ratio.pdf
